# Supplementary material for: Environmental Risks of Antibiotics and Antibiotic Resistance Elements: Occurrence, Fate, and Assessment
Source: Int J Mol Sci. 2026 Apr 3;27(7):3255. doi: 10.3390/ijms27073255 (PMC13073191; doi:10.3390/ijms27073255)
Supplement: Supplementary file 1 [file ijms-27-03255-s001.zip]

Archive with 1 entries (1 files):
- ijms-4217257-supplementary.pdf
